# Supplementary material for: Performances of Adaptive MultiBLUP, Bayesian regressions, and weighted-GBLUP approaches for genomic predictions in Belgian Blue beef cattle
Source: BMC Genomics. 2020 Aug 6;21:545. doi: 10.1186/s12864-020-06921-3 (PMC7430838; doi:10.1186/s12864-020-06921-3)
Supplement: Supplementary file 1 — Additional file 1. [file 12864_2020_6921_MOESM1_ESM.xlsx]

## Sheet: AM-BLUP
Trait	%h2	Chr	nsnp	start	end	sizeMB
Length	1.4	2	103	100900491	108999223	8.09873
Length	2.09	3	32	94058556	96492317	2.43376
Length	0.53	5	44	93567346	97490658	3.92331
Length	1.32	5	35	98515360	101974400	3.45904
Length	2.91	5	180	103509207	113914967	10.4058
Length	1.32	6	36	32016569	35456685	3.44012
Length	6.8	6	144	36062803	43920160	7.85736
Length	2.55	14	101	77123730	84474186	7.35046
Length	3.26	19	208	42089455	54488129	12.3987
Chest width	3.37	9	151	89577808	98483346	8.90554
Chest width	2.68	18	79	577447	5871811	5.29436
Pelvis width	3.33	4	195	108570183	120615269	12.0451
Pelvis width	2.69	5	105	103509207	109499140	5.98993
Shoulder muscling	0.92	2	72	34500208	40390786	5.89058
Shoulder muscling	0.89	2	103	51012229	56456865	5.44464
Shoulder muscling	2.1	9	243	84595871	99396544	14.8007
Shoulder muscling	2.48	14	102	74133189	82418605	8.28542
Shoulder muscling	1.72	16	103	55010419	62446752	7.43633
Shoulder muscling	2.71	19	191	42560642	53932846	11.3722
Top muscling	1.78	3	82	94058556	98978974	4.92042
Top muscling	1.51	9	107	92061663	98483346	6.42168
Top muscling	2.73	14	98	74524985	82418605	7.89362
Top muscling	1.29	16	72	57032020	61826855	4.79483
Top muscling	1.82	18	53	577447	4463083	3.88564
Top muscling	3.94	19	225	38018129	52481850	14.4637
Top muscling	2.13	23	130	17013312	25222914	8.2096
Top muscling	1.67	26	118	8035401	15995326	7.95993
Top muscling	1.48	26	63	44042554	47957153	3.9146
Rib shape	1.65	2	223	49095661	64944578	15.8489
Rib shape	2.62	19	68	45501147	49473960	3.97281
Rump	3.27	4	257	80588016	96970225	16.3822
Rump	5.3	19	284	38519698	55967853	17.4482
Rump	4.61	25	54	25547267	29485851	3.93858
Pelvis length	4.39	5	162	103509207	112945811	9.4366
Pelvis length	7.55	6	93	36580568	41496235	4.91567
Pelvis length	2.56	14	104	77123730	84616190	7.49246
Pelvis length	3.66	19	236	42560642	56495427	13.9348
Tail set	2.51	2	196	112515240	125853355	13.3381
Tail set	3.19	26	120	43010301	50353192	7.34289
Buttock side	1.54	8	137	39029952	48479440	9.44949
Buttock side	2.84	9	406	68622253	98483346	29.8611
Buttock side	1.25	16	75	57521967	62948497	5.42653
Buttock side	3.33	19	306	40039590	57454104	17.4145
Buttock side	2.1	25	26	25547267	27486073	1.93881
Buttock rear	3.57	5	228	90684739	109934870	19.2501
Buttock rear	2.96	9	181	68622253	83904725	15.2825
Buttock rear	2.63	9	270	84595871	101470808	16.8749
Buttock rear	2.22	14	97	75517287	82991915	7.47463
Buttock rear	3.75	19	272	42089455	56993243	14.9038
Skin	5.43	5	100	15673486	26459925	10.7864
Skin	7.48	6	134	86380834	94985940	8.60511
Height	2.4	2	242	100216300	116998234	16.7819
Height	0.97	3	101	94058556	99941168	5.88261
Height	2.19	4	144	107540967	117477031	9.93606
Height	3.84	5	110	103509207	109934870	6.42566
Height	1.04	6	72	28576090	35456685	6.88059
Height	7.11	6	196	36580568	46970861	10.3903
Height	1.72	14	73	77123730	82418605	5.29488
Height	3.07	19	191	40596108	52481850	11.8857
Height	2.26	26	172	39519293	50353192	10.8339
Muscular development	0.66	2	103	51012229	56456865	5.44464
Muscular development	1.29	3	82	94058556	98978974	4.92042
Muscular development	0.65	8	70	42018516	46998289	4.97977
Muscular development	1.74	9	89	68622253	76928003	8.30575
Muscular development	0	9	85	77603268	83904725	6.30146
Muscular development	2.01	9	270	84595871	101470808	16.8749
Muscular development	2.56	14	98	74524985	82418605	7.89362
Muscular development	1.91	16	205	48048566	62446752	14.3982
Muscular development	2.24	18	89	577447	6481097	5.90365
Muscular development	4.17	19	278	41540643	56993243	15.4526
Muscular development	0.9	26	174	9550462	20984335	11.4339
Muscular development	1.25	26	50	44539739	47288628	2.74889

## Sheet: BAM-BLUP
Trait	Chr	size_MB	nsnp	%h2
Length	2	5.5	70	1.28
Length	3	2	24	1.91
Length	5	6.5	103	4.64
Length	6	4.5	82	8.46
Length	9	3.5	56	1.09
Length	14	4.5	57	2.49
Length	19	8	144	3.25
Length	26	4	63	2.22
Chest width	2	10.5	162	1.81
Chest width	3	3	36	2.31
Chest width	9	7	120	3.34
Chest width	18	5	72	2.65
Chest width	20	7	98	1.81
Pelvis width	2	5	93	1.07
Pelvis width	4	7	134	3.1
Pelvis width	5	8	121	3.13
Pelvis width	9	6	66	1.7
Shoulder muscling	2	5	60	0.93
Shoulder muscling	2	4.5	86	0.82
Shoulder muscling	9	10	162	2.06
Shoulder muscling	14	5	69	2.52
Shoulder muscling	16	7	94	1.69
Shoulder muscling	19	9	165	2.68
Top muscling	3	3.5	62	1.99
Top muscling	9	5.5	90	1.48
Top muscling	14	2.5	34	3.01
Top muscling	16	4.5	67	1.27
Top muscling	18	4	53	1.8
Top muscling	19	9.5	160	4.21
Top muscling	23	7	110	2.49
Top muscling	26	6.5	96	1.54
Top muscling	26	2.5	42	1.56
Rib shape	2	12	189	1.78
Rib shape	19	2.5	45	3.63
Rib shape	23	7.5	123	1.83
Rump	4	10	168	3.68
Rump	16	10.5	150	1.17
Rump	19	3	68	4.35
Rump	25	2.5	33	4.84
Pelvis lenght	5	7.5	119	4.72
Pelvis lenght	6	4	73	7.71
Pelvis lenght	14	5.5	70	2.04
Pelvis lenght	19	8	143	3.49
Tail set	2	9.5	138	2.4
Tail set	7	3	58	2.2
Tail set	26	3	56	3.85
Buttock side	4	2	30	0.82
Buttock side	8	5	79	1.41
Buttock side	9	18.5	262	2.98
Buttock side	16	3.5	51	1.42
Buttock side	18	4.5	70	1.86
Buttock side	19	12	222	3.67
Buttock side	25	2	26	2.08
Buttock rear	5	12	169	3.29
Buttock rear	9	18	270	4.91
Buttock rear	14	6	77	2.03
Buttock rear	19	7.5	152	3.87
Skin	5	5	43	4.97
Skin	6	10.5	182	9.5
Height	2	15.5	278	3.52
Height	3	3.5	54	1.03
Height	4	3.5	59	1.55
Height	4	8	115	2.27
Height	5	4.5	78	4.03
Height	6	6.5	116	6.04
Height	8	3.5	47	0.71
Height	9	17	248	1.99
Height	10	5.5	74	1.08
Height	14	3	42	1.97
Height	19	3.5	67	2.85
Height	20	10.5	192	1.48
Height	23	4.5	81	2
Height	26	6	95	2.27
Muscular Development	3	4	70	1.36
Muscular Development	9	22	320	3.55
Muscular Development	14	4	58	2.33
Muscular Development	16	10	152	1.83
Muscular Development	18	5	74	2.11
Muscular Development	19	10	196	4.49
Muscular Development	26	2	39	1.28

## Sheet: BSLMM
Chr	Position	SNP info	Length	Chest-width	Pelvis-width	Shoulder-muscling	Top-muscling	Rib-shape	Rump	Pelvis-length	Buttock-side	Buttock-rear	Skin	Height	Muscular-develop.
3	94980177													0.67513
3	95601697	RNF11 / Dwarfism	0.61912				0.92152
4	114603252													0.85074
5	18328702	KITLG / Roan coat color											1
5	104682238											0.51758
5	106269362		0.98165		0.95561					0.65337				0.81464
6	38576012		0.94167							0.81733				0.97936
6	40557209		0.66556							0.51901				0.7688
7	19528939													0.61059
8	45015797										0.69991
14	78609009	WWP1 / Fitness	1	0.75708	0.90662	1	1			0.98676		1		1	1
18	3783818			0.80897
19	47740474	MRC2 / Crooked-Tail Syndrome	0.75031				0.90737	1	0.96886			0.54276		0.68264	0.81186
25	26191380	ATPA2A1 / Congenital Muscular dystonia 1							1
26	45954628													0.70558
27	26903098			0.6758

## Sheet: WPIP-GBLUP
Trait	%h2	Chr	SNP Num	nregions
Length	1.35	3	4
Length	2.53	5	2
Length	2.34	6	3
Length	2.07	6	2
Length	2.99	14	1
Length	1.5	19	3	6
Chest width	1.85	18	3	1
Pelvis width	2.49	5	1
Pelvis width	1.39	9	12
Pelvis width	2.43	14	3
Pelvis width	1.75	18	11
Pelvis width	1.34	22	8
Pelvis width	1.58	25	6	6
Shoulder muscling	3.29	14	1	1
Top muscling	1.43	3	2
Top muscling	3.83	14	1
Top muscling	1.21	19	1	3
Rib shape	3.07	19	1	1
Rump	2.12	19	1
Rump	1.84	25	1	2
Pelvis length	1.73	5	3
Pelvis length	1.16	6	2
Pelvis length	2.44	6	5
Pelvis length	2.98	14	1
Pelvis-length	1.68	19	6	5
Tail set	5.19	26	10	1
Buttock side	0.95	8	5
Buttock side	1.67	25	4	2
Buttock rear	1.26	5	1
Buttock rear	3.6	14	1
Buttock rear	1.23	19	1	3
Skin	6.77	5	1	1
Height	1.21	3	3
Height	0.98	4	3
Height	1.57	5	3
Height	1.66	6	4
Height	4.38	6	4
Height	0.77	7	3
Height	0.88	8	5
Height	1.03	10	5
Height	2.31	14	1
Height	0.91	18	4
Height	1.83	19	5
Height	1.2	26	6	12
Muscular-development	3.29	14	1
Muscular-development	1.38	19	2	2

## Sheet: GWAS
Trait	Marker info	Chr	Pos Mb	p-value	Reg
Rib shape	MRC2 / Crooked-Tail Syndrome	19	47.7405	1.957e-10	1
Rib shape		23	9.71265	1.26e-06	2
Rib shape		23	22.4776	8.615e-07	3
Rump		4	82.3704	2.735e-08	4
Rump		4	93.0432	5.936e-07	5
Rump		4	93.2874	6.112e-07	5
Rump		19	29.7291	7.689e-07	6
Rump		19	43.2955	1.132e-07	7
Rump		19	44.5979	1.357e-07	7
Rump		19	45.9973	1.421e-10	7
Rump		19	46.0758	1.579e-08	7
Rump		19	47.3235	9.934e-10	7
Rump	MRC2 / Crooked-Tail Syndrome	19	47.7405	1.625e-13	7
Rump		19	49.0697	1.857e-09	7
Rump		19	51.3957	2.483e-08	7
Rump		19	51.402	8.157e-08	7
Rump	ATPA2A1 / Congenital Muscular dystonia 1	25	26.1914	1.999e-08	8
Top muscling		3	94.5668	9.058e-08	9
Top muscling	RNF11 / Dwarfism	3	95.6017	3.796e-11	9
Top muscling		3	95.9534	2.415e-07	9
Top muscling		14	77.7592	9.329e-07	10
Top muscling	WWP1 / Fitness	14	78.609	1.158e-12	10
Top muscling		14	78.6218	6.936e-10	10
Top muscling		14	81.6865	1.738e-07	10
Top muscling		19	51.6801	7.862e-07	11
Shoulder muscling		2	54.6962	9.993e-07	12
Shoulder muscling		9	93.1441	1.054e-06	13
Shoulder muscling		9	94.6838	5.625e-07	13
Shoulder muscling	WWP1 / Fitness	14	78.609	1.398e-11	14
Shoulder muscling		14	78.6218	1.075e-06	14
Buttock rear		5	94.7742	2.582e-07	15
Buttock rear		9	72.3082	1.558e-07	16
Buttock rear	WWP1 / Fitness	14	78.609	2.772e-11	17
Buttock rear		14	78.6218	5.936e-09	17
Buttock rear	MRC2 / Crooked-Tail Syndrome	19	47.7405	7.988e-08	18
Buttock side		8	44.932	3.23e-07	19
Buttock side		8	45.0158	2.821e-10	19
Buttock side		9	72.3082	7.594e-08	20
Buttock side		9	74.7493	2.133e-09	20
Buttock side		9	75.2426	5.493e-10	20
Buttock side		9	76.4138	1.078e-08	20
Buttock side		9	85.4545	3.628e-08	20
Buttock side		9	85.565	3.682e-08	20
Buttock side		9	86.6817	1.946e-07	20
Buttock side		9	86.8299	2.502e-08	20
Buttock side		15	28.6048	1.179e-06	21
Buttock side		19	44.1745	7.306e-07	22
Buttock side		19	49.7041	3.115e-07	22
Buttock side		19	51.7674	1.331e-09	22
Buttock side		19	51.7961	6.483e-09	22
Buttock side		19	51.8162	8.618e-09	22
Buttock side		21	20.8907	1.099e-06	23
Buttock side		21	20.916	5.233e-07	23
Buttock side		21	22.2771	3.462e-07	23
Buttock side		25	26.8999	1.278e-06	24
Pelvis width		2	54.6962	7.259e-08	25
Pelvis width		2	54.9362	1.111e-07	25
Pelvis width		2	55.0673	1.565e-07	25
Pelvis width		2	58.6537	4.511e-07	25
Pelvis width		4	112.701	2.532e-07	26
Pelvis width		4	115.581	1.443e-07	26
Pelvis width		4	119.179	1.312e-06	26
Pelvis width		5	94.7742	2.994e-07	27
Pelvis width		5	96.6763	3.199e-07	27
Pelvis width		5	106.269	2.911e-09	27
Pelvis width		5	108.173	7.004e-07	27
Chest width		18	3.78382	9.978e-08	28
Chest width		20	50.4437	1.213e-06	29
Pelvis length		5	106.269	5.853e-07	30
Pelvis length	WWP1 / Fitness	14	78.609	5.82e-08	31
Pelvis length		14	81.6865	4.491e-07	31
Pelvis length		19	45.3808	4.755e-09	32
Pelvis length	MRC2 / Crooked-Tail Syndrome	19	47.7405	2.634e-09	32
Length	RNF11 / Dwarfism	3	95.6017	3.478e-07	33
Length		5	106.269	1.171e-09	34
Length		6	33.2515	5.457e-07	35
Length		6	38.576	6.083e-09	35
Length		6	40.4783	3.587e-07	35
Length		6	40.5572	1.067e-07	35
Length	WWP1 / Fitness	14	78.609	7.157e-11	36
Length		14	78.6218	1.143e-08	36
Length		14	81.1974	6.073e-07	36
Length		14	81.6865	2.635e-09	36
Length		19	45.3808	1.665e-08	37
Length	MRC2 / Crooked-Tail Syndrome	19	47.7405	1.533e-08	37
Muscular development		2	54.6962	4.567e-07	38
Muscular development		3	94.5668	8.475e-07	39
Muscular development	RNF11 / Dwarfism	3	95.6017	4.144e-09	39
Muscular development		8	45.0158	3.983e-07	40
Muscular development		9	72.3082	4.503e-07	41
Muscular development	WWP1 / Fitness	14	78.609	2.26e-12	42
Muscular development		14	78.6218	1.666e-09	42
Muscular development		16	59.2718	4.937e-07	43
Muscular development		18	1.09415	3.896e-07	44
Muscular development		19	43.8562	6.568e-07	45
Muscular development	MRC2 / Crooked-Tail Syndrome	19	47.7405	5.024e-08	45
Muscular development		19	49.7041	9.071e-08	45
Muscular development		19	51.6801	2.124e-07	45
Skin		5	16.6668	3.426e-09	46
Skin		5	16.7953	1.308e-07	46
Skin		5	16.9521	2.031e-07	46
Skin		5	16.9824	6.663e-07	46
Skin		5	18.2949	4.284e-07	46
Skin	KITLG / Roan coat color	5	18.3287	5.37e-12	46
Skin		5	20.6099	7.677e-09	46
Skin		5	21.0568	2.225e-07	46
Skin		5	21.1145	3.352e-07	46
Skin		5	21.3897	3.86e-08	46
Skin		5	22.1964	2.997e-07	46
Skin		6	88.4421	1.3e-07	47
Skin		6	89.1042	3.192e-08	47
Skin		6	92.1955	6.346e-07	47
Skin		6	101.297	5.113e-07	47
Tail set		2	116.542	1.255e-06	48
Tail set		13	29.6163	1.073e-06	49
Tail set		26	45.8239	2.702e-07	50
Height		2	103.471	9.538e-08	51
Height		2	104.026	8.149e-07	51
Height		2	106.55	3.52e-07	51
Height		2	108.057	7.022e-07	51
Height		2	108.342	5.396e-08	51
Height		2	110.332	9.111e-07	51
Height		2	125.175	1.053e-06	52
Height		3	94.9802	1.236e-09	53
Height	RNF11 / Dwarfism	3	95.6017	4.239e-08	53
Height		4	110.355	1.218e-07	54
Height		4	113.054	2.279e-07	54
Height		4	114.193	1.368e-07	54
Height		4	114.603	1.078e-06	54
Height		4	115.581	1.303e-08	54
Height		4	116.316	8.381e-08	54
Height		4	116.355	4.36e-08	54
Height		5	106.269	8.565e-08	55
Height		6	33.2515	2.335e-08	56
Height		6	34.9923	8.487e-07	56
Height		6	38.576	7.633e-08	56
Height		6	40.5572	1.101e-06	56
Height		12	10.4538	7.887e-07	57
Height		14	70.9215	1.162e-06	58
Height	WWP1 / Fitness	14	78.609	1.567e-11	58
Height		14	78.6218	5.52e-07	58
Height		14	81.6865	4.285e-07	58
Height		19	43.9488	1.217e-06	59
Height		19	45.1221	2.66e-08	59
Height		19	45.3808	2.22e-16	59
Height		19	45.6881	4.101e-09	59
Height		19	45.9346	6.641e-07	59
Height		19	45.9973	3.024e-08	59
Height		19	46.343	5.466e-07	59
Height		19	46.3961	9.016e-08	59
Height		19	47.1096	4.236e-07	59
Height		19	47.1603	4.236e-07	59
Height	MRC2 / Crooked-Tail Syndrome	19	47.7405	1.243e-12	59
Height		19	48.1353	6.154e-09	59
Height		19	48.2096	1.366e-06	59
Height		19	48.2397	8.857e-10	59
Height		19	49.7041	1.931e-07	59
Height		26	45.9546	4.527e-09	60

## Sheet: MSE
Mean Squarre Error - predicted and observed trait deviations
										ssGBLUP
TRAIT	GBLUP	Standardized GBLUP	AM-BLUP	BAM-BLUP	BSLMM	BayesR	WPIP-GBLUP	IW-GBLUP	BRPV-GBLUP	Unweighted	Unweighted Standardized	AM-BLUP	IW-GBLUP	WPIP-GBLUP
Shoulder muscling	3.04624	3.05726	3.02861	3.02997	3.02274	3.04039	3.03449	3.06269	3.09142	2.98092	2.99463	2.96641	3.00222	2.97058
Top muscling	10.9438	11.0314	11.0014	11.0122	10.9376	11.0748	11.0499	11.0425	11.3147	10.8809	10.9697	10.8948	10.985	10.9786
Skin	11.4878	11.498	11.4056	11.3952	11.3183	11.332	11.3398	11.4877	11.4587	11.4472	11.458	11.3286	11.4436	11.2996
Height	10.3376	10.2988	10.2071	10.153	10.1005	10.0481	10.1215	10.2601	10.1339	10.0342	9.97139	9.89799	9.93844	9.81579
Muscular development	1.93565	1.95571	1.9255	1.92624	1.91672	1.93288	1.94137	1.95537	1.96992	1.91113	1.92828	1.89793	1.93084	1.9184
Rump	3.80127	3.79618	3.763	3.75931	3.76919	3.77502	3.76579	3.79909	3.84587	3.62836	3.62771	3.59745	3.62767	3.60607
Length	3.57447	3.57091	3.56687	3.55968	3.54053	3.54468	3.52526	3.56887	3.58798	3.52816	3.52221	3.50321	3.51929	3.47216
Chest width	9.38287	9.40849	9.38585	9.44818	9.31549	9.33014	9.40971	9.39631	9.32949	9.22493	9.25191	9.20279	9.2465	9.23517
Pelvis width	1.58494	1.59187	1.58397	1.57965	1.57233	1.57837	1.57913	1.59251	1.60221	1.54399	1.5532	1.546	1.55358	1.53882
Rib shape	6.26875	6.24704	6.24518	6.2428	6.26665	6.25475	6.24286	6.24701	6.29669	6.292	6.28391	6.28559	6.2926	6.28764
Pelvis length	3.3765	3.37621	3.36021	3.36611	3.35877	3.36158	3.34419	3.37603	3.39311	3.33142	3.33016	3.31172	3.32841	3.29568
Tail set	15.404	15.4244	15.4778	15.51	15.4016	15.4389	15.4232	15.4207	15.4965	15.4219	15.4816	15.4775	15.4844	15.4565
Buttock side	1.86648	1.87835	1.87433	1.88031	1.86401	1.8726	1.87988	1.87966	1.88928	1.82112	1.82988	1.82496	1.83074	1.83081
Buttock rear	1.59738	1.60453	1.58496	1.5877	1.57963	1.57928	1.59185	1.60385	1.60734	1.58975	1.59924	1.58297	1.60127	1.5878
Mean	6.04341	6.05279	6.02931	6.03217	5.99743	6.01168	6.01778	6.04946	6.07265	5.97399	5.98585	5.95127	5.98461	5.94954
Mean Squarre Error - predicted and observed trait deviations, standardized by the variance
										ssGBLUP
TRAIT	GBLUP	Standardized GBLUP	AM-BLUP	BAM-BLUP	BSLMM	BayesR	WPIP-GBLUP	IW-GBLUP	BRPV-GBLUP	Unweighted	Unweighted Standardized	AM-BLUP	IW-GBLUP	WPIP-GBLUP
Shoulder muscling	0.836077	0.839102	0.831239	0.831614	0.829629	0.834471	0.832854	0.840591	0.848479	0.81815	0.821912	0.814168	0.823997	0.815313
Top muscling	0.823785	0.830374	0.828122	0.828929	0.823313	0.833645	0.83177	0.831216	0.851704	0.819046	0.825734	0.820092	0.826886	0.8264
Skin	0.941495	0.942334	0.934757	0.933908	0.927601	0.928731	0.929364	0.941486	0.939112	0.938172	0.939055	0.928447	0.937871	0.926075
Height	0.793625	0.790644	0.783602	0.779454	0.775425	0.771397	0.777038	0.787675	0.777986	0.770328	0.76551	0.759875	0.762981	0.753565
Muscular development	0.764642	0.772563	0.760631	0.760922	0.757161	0.763545	0.766901	0.772428	0.778176	0.754953	0.76173	0.749741	0.762739	0.757826
Rump	0.908558	0.907343	0.899413	0.89853	0.900892	0.902285	0.900078	0.908038	0.919219	0.867231	0.867074	0.859844	0.867065	0.861904
Length	0.896908	0.896016	0.895002	0.893198	0.888392	0.889434	0.884561	0.895503	0.900299	0.885288	0.883796	0.879029	0.883062	0.871238
Chest width	0.911536	0.914025	0.911826	0.917881	0.90499	0.906413	0.914144	0.912842	0.90635	0.896192	0.898814	0.894042	0.898288	0.897187
Pelvis width	0.938751	0.942854	0.93818	0.935619	0.931281	0.934858	0.935313	0.943236	0.948981	0.914499	0.919953	0.915689	0.920179	0.911435
Rib shape	0.907711	0.904567	0.904298	0.903953	0.907406	0.905684	0.903962	0.904562	0.911757	0.911078	0.909906	0.910149	0.911164	0.910446
Pelvis length	0.932499	0.932418	0.927999	0.92963	0.927604	0.92838	0.923576	0.93237	0.937086	0.920051	0.919701	0.914609	0.919219	0.910178
Tail set	0.906728	0.907931	0.911073	0.912969	0.906587	0.908782	0.907863	0.907716	0.912175	0.907782	0.911299	0.911055	0.911463	0.90982
Buttock side	0.819925	0.825141	0.823377	0.826003	0.818843	0.822616	0.825813	0.825717	0.829945	0.8	0.803849	0.801686	0.804225	0.804257
Buttock rear	0.843969	0.847747	0.83741	0.838855	0.834592	0.834405	0.841046	0.847387	0.849232	0.839938	0.844954	0.836353	0.846023	0.838908
Mean	0.875219	0.875219	0.870495	0.870819	0.866694	0.868903	0.869591	0.875055	0.879322	0.860193	0.862378	0.85677	0.862512	0.856754

## Sheet: Regression_Coefficients
Regresion Coefficients on trait deviations on GEBV
										ssGBLUP
TRAIT	GBLUP	Standardized GBLUP	AM-BLUP	BAM-BLUP	BSLMM	BayesR	WPIP-GBLUP	IW-GBLUP	BRPV-GBLUP	Unweighted	Unweighted Standardized	AM-BLUP	IW-GBLUP	WPIP-GBLUP
Shoulder muscling	0.85113	0.84644	0.84905	0.84838	0.86007	0.84438	0.84899	0.83041	0.77797	0.88835	0.8801	0.88055	0.8647	0.88259
Top muscling	0.92854	0.91488	0.89292	0.88939	0.91341	0.8866	0.89019	0.89585	0.78222	0.92722	0.91145	0.90262	0.89554	0.89233
Skin	1.00546	1.01906	0.99526	0.98925	1.04724	1.03859	1.03757	0.98428	0.82673	0.95359	0.95726	0.96983	0.94168	0.99042
Height	1.0023	1.02083	1.01103	1.00981	1.04292	1.0374	1.02174	1.00304	0.88096	1.00908	1.02076	1.01857	1.00295	1.03871
Muscular development	0.87604	0.86285	0.87408	0.87397	0.88638	0.86892	0.86273	0.85138	0.79847	0.89326	0.88056	0.88446	0.86844	0.87833
Rump	0.80468	0.81695	0.82661	0.82762	0.81398	0.81151	0.82536	0.79814	0.70229	0.85987	0.86767	0.87473	0.85138	0.86816
Length	0.95253	0.96589	0.903	0.90014	0.93822	0.92797	0.94328	0.93891	0.77847	0.92515	0.93463	0.91439	0.91475	0.93885
Chest width	0.92952	0.92188	0.91575	0.88402	0.9458	0.93224	0.90154	0.9077	0.85391	0.98591	0.97384	0.97712	0.9584	0.9618
Pelvis width	0.73072	0.71825	0.72674	0.7356	0.75689	0.73961	0.72483	0.70654	0.64664	0.82162	0.80467	0.8101	0.79009	0.81996
Rib shape	0.95244	0.97941	0.97309	0.9698	0.94916	0.95427	0.969	0.95581	0.82575	0.86927	0.87982	0.87761	0.8622	0.8741
Pelvis length	0.91184	0.92465	0.88727	0.87557	0.9025	0.89412	0.90308	0.89759	0.75092	0.91071	0.9178	0.90661	0.89842	0.9213
Tail set	1.06983	1.07887	1.02282	0.99837	1.06201	1.05114	1.03487	1.04676	0.9339	1.0628	1.04781	1.0384	1.0222	1.04373
Buttock side	0.84199	0.83133	0.82043	0.81567	0.84014	0.82177	0.81519	0.81862	0.77055	0.88915	0.8811	0.87005	0.86845	0.86597
Buttock rear	0.82311	0.81963	0.82826	0.82661	0.83991	0.83999	0.82226	0.80813	0.75548	0.82921	0.81956	0.82723	0.80717	0.82409
Deviation from 1 of Regresion Coefficients on trait deviations on GEBV (absolute value)
										ssGBLUP
TRAIT	GBLUP	Standardized GBLUP	AM-BLUP	BAM-BLUP	BSLMM	BayesR	WPIP-GBLUP	IW-GBLUP	BRPV-GBLUP	Unweighted	Unweighted Standardized	AM-BLUP	IW-GBLUP	WPIP-GBLUP
Shoulder muscling	0.14887	0.15356	0.15095	0.15162	0.13993	0.15562	0.15101	0.16959	0.22203	0.11165	0.1199	0.11945	0.1353	0.11741
Top muscling	0.07146	0.08512	0.10708	0.11061	0.08659	0.1134	0.10981	0.10415	0.21778	0.07278	0.08855	0.09738	0.10446	0.10767
Skin	0.00546	0.01906	0.00474	0.01075	0.04724	0.03859	0.03757	0.01572	0.17327	0.04641	0.04274	0.03017	0.05832	0.00958
Height	0.0023	0.02083	0.01103	0.00981	0.04292	0.0374	0.02174	0.00304	0.11904	0.00908	0.02076	0.01857	0.00295	0.03871
Muscular development	0.12396	0.13715	0.12592	0.12603	0.11362	0.13108	0.13727	0.14862	0.20153	0.10674	0.11944	0.11554	0.13156	0.12167
Rump	0.19532	0.18305	0.17339	0.17238	0.18602	0.18849	0.17464	0.20186	0.29771	0.14013	0.13233	0.12527	0.14862	0.13184
Length	0.04747	0.03411	0.097	0.09986	0.06178	0.07203	0.05672	0.06109	0.22153	0.07485	0.06537	0.08561	0.08525	0.06115
Chest width	0.07048	0.07812	0.08425	0.11598	0.0542	0.06776	0.09846	0.0923	0.14609	0.01409	0.02616	0.02288	0.0416	0.0382
Pelvis width	0.26928	0.28175	0.27326	0.2644	0.24311	0.26039	0.27517	0.29346	0.35336	0.17838	0.19533	0.1899	0.20991	0.18004
Rib shape	0.04756	0.02059	0.02691	0.0302	0.05084	0.04573	0.031	0.04419	0.17425	0.13073	0.12018	0.12239	0.1378	0.1259
Pelvis length	0.08816	0.07535	0.11273	0.12443	0.0975	0.10588	0.09692	0.10241	0.24908	0.08929	0.0822	0.09339	0.10158	0.0787
Tail set	0.06983	0.07887	0.02282	0.00163	0.06201	0.05114	0.03487	0.04676	0.0661	0.0628	0.04781	0.0384	0.0222	0.04373
Buttock side	0.15801	0.16867	0.17957	0.18433	0.15986	0.17823	0.18481	0.18138	0.22945	0.11085	0.1189	0.12995	0.13155	0.13403
Buttock rear	0.17689	0.18037	0.17174	0.17339	0.16009	0.16001	0.17774	0.19187	0.24452	0.17079	0.18044	0.17277	0.19283	0.17591
Mean	0.105361	0.108329	0.110099	0.11253	0.107551	0.114696	0.113409	0.118317	0.208267	0.0941836	0.0971507	0.0972621	0.107424	0.0974671
